# Supplementary material for: Reconstitution of prospermatogonial specification in vitro from human induced pluripotent stem cells
Source: Nat Commun. 2020 Nov 9;11:5656. doi: 10.1038/s41467-020-19350-3 (PMC7653920; doi:10.1038/s41467-020-19350-3)
Supplement: Supplementary file 9 — Supplementary Dataset 6 [file 41467_2020_19350_MOESM9_ESM.xlsx]

## Sheet: S6
Supplementary Dataset 6. Primers used in this study
Sexing
Gene	Forward primer (5-prime-->3-prime)	Reverse primer (5-prime-->3-prime)
ZFX	ACCTGATTCCAGGCAGTACCAAACAGGTGAGT	GGATAGACAGTCAAAGGATGACCATCAGGG
Cloning of homology arms
Gene	Forward primer (5-prime-->3-prime)	Reverse primer (5-prime-->3-prime)
PIWIL4_Cterm	GCAAAAGTGCCAGTTGAAGT	TGCTGTAGTGGTTGTGGTGA
DDX4_Cterm	CGAATTGGGCGTACTGGTCGTTGTGGGAATA	TGTCTCCCCAGTATTTACACCTCACTGGGTC
Genotyping
Gene	Forward primer (5-prime-->3-prime)	Reverse prime (5-prime-->3-prime)
TFAP2C_Cterm-5'	CCCTCCACAGTCCCGATGGCTCAACAAAGAA	CTAAGTGTGTGGGTCTGTTGGCCCAGGGAAT
TFAP2C_Cterm-3'	GCTCGCCCCAGTCTTGGAGACGAACATACA	GGCTTGACTGTGGCTTGGTTAATGCCCTGA
DDX4_Cterm-5'	GGAAAGTGCCCAGTTCTTGTTG	CCATTGAGTACAGAGCTCCCATC
DDX4_Cterm-3'	AGGCTGAACACCGCCTTTAT	ACATGTCACTTTGGATTGTTTAGGT
PIWIL4_Cterm-5'	CGAAGGGGAAAATAGGTTGAGTCACTAATCAC	CCAATTTCTTCTTGGATTGTCCATCTAGTGATGC
PIWIL4_Cterm-3'	TAGTCAGTGTCCCAGCACCATGTCAGTA	GACTGGGTCAAGCAAGACAAGGACCAA
pCR2.1 backbone vector	CCGGATGAATGTCAGCTACTGGGCTATCTG	TTCGGGGCGAAAACTCTCAAGGATCTTACC
