# Supplementary material for: Reconstitution of prospermatogonial specification in vitro from human induced pluripotent stem cells
Source: Nat Commun. 2020 Nov 9;11:5656. doi: 10.1038/s41467-020-19350-3 (PMC7653920; doi:10.1038/s41467-020-19350-3)
Supplement: Supplementary file 10 — Supplementary Dataset 7 [file 41467_2020_19350_MOESM10_ESM.xlsx]

## Sheet: S7
Supplementary Dataset 7. Antibodies used in this study
Antibodies	Concentration	Supplier	Identifier
Rabbit anti-OCT3/4	1:200	Abcam	ab19857
Mouse anti-SOX2	1:200	R&D Systems	MAB2018
Goat anti-NANOG	1:200	R&D Systems	AF1997
Mouse anti-TFAP2C	1:200	Santa Cruz Biotechnology	sc-12762
Goat anti-SOX17	1:200	Neuromics	GT15094
Mouse anti-OCT3/4	1:150	Santa Cruz Biotechnology	sc-5279
Chicken anti-GFP	1:200	Abcam	ab13970
Rabbit anti-Sox9	1:200	Millipore	AB5535
Mouse anti-HSD3B1	1:200	Abcam	ab55268
Mouse anti-NR2F2	1:200	R&D Systems	PP-H7147-00
Mouse anti-ACTA2	1:500	Abcam	ab7817
Goat anti-CD31	1:100	R&D Systems	AF3628
Rabbit anti-LAMININ	1:200	Abcam	ab11575
Rabbit anti-DDX4	1:200	Abcam	ab13840
Goat anti-DDX4	1:200	R&D Systems	AF2030
Rabbit anti-DAZL	1:200	Abcam	ab34139
Mouse anti-MAGEA3	1:200	Millipore	MABC1150
Rabbit anti-RFP	1:100	Abcam	ab62341
Rabbit anti-Ki67	1:200	Abcam	ab15580
Mouse anti-5 methylcytosine (5mC)	1:200	Active Motif	39649
Rabbit anti-MAGEC2	1:500	Abcam	ab209667
Mouse anti-human Mitochondria, clone 133-1	1:200	Milipore	MAB1273
AlexaFluor 488 conjugated doneky anti-rabbit IgG	1:500	Life Technologies	A21206
AlexaFluor 568 conjugated donkey anti-mouse IgG	1:500	Life Technologies	A10037
AlexaFluor 568 conjugated donkey anti-goat IgG	1:500	Life Technologies	A11057
AlexaFluor 647 conjugated donkey anti-goat IgG	1:500	Life Technologies	A21447
AlexaFluor 647 conjugated donkey anti-rabbit IgG	1:500	Life Technologies	A31573
FITC-conjugated donkey anti-chicken IgY	1:500	Abcam	ab63507
SSEA-1 (CD15) microbeads	1:1	Miltenyi Biotec	130-094-530
