# Supplementary material for: Reconstitution of prospermatogonial specification in vitro from human induced pluripotent stem cells
Source: Nat Commun. 2020 Nov 9;11:5656. doi: 10.1038/s41467-020-19350-3 (PMC7653920; doi:10.1038/s41467-020-19350-3)
Supplement: Supplementary file 12 — Source Data [file 41467_2020_19350_MOESM12_ESM.xlsx]

## Sheet: Figure 1d
	Hs26
		DDX4+/POU5F1+		DDX4++/POU5F1-
		Total	Ki67+	Total	Ki67+
		9	3	6	3
		7	3	5	0
		9	3	9	2
		8	4	9	0
		11	3	4	1
		9	4	11	0
		15	6	12	0
		10	5	12	0
	Hs27
		DDX4+/POU5F1+		DDX4++/POU5F1-
		Total	Ki67+	Total	Ki67+
		23	7	17	2
		29	9	9	0
		32	9	36	2
		30	10	14	1
		20	7	10	0
		11	4	22	3
		29	5	16	1
		22	12	28	0

## Sheet: Figure 1j
	Hs26 (GW18)	Hs26 (GW18)	Hs26 (GW18)	Hs26 (GW18)	Hs26 (GW18)	Hs26 (GW18)	Hs26 (GW18)	Hs26 (GW18)	Hs26 (GW18)	Hs26 (GW18)	Hs26 (GW18)	Hs26 (GW18)	Hs26 (GW18)	Hs26 (GW18)	Hs26 (GW18)	Hs26 (GW18)	Hs26 (GW18)	Hs26 (GW18)	Hs26 (GW18)	Hs26 (GW18)	Hs26 (GW18)	Hs26 (GW18)	Hs26 (GW18)	Hs26 (GW18)	Hs26 (GW18)	Hs26 (GW18)	Hs26 (GW18)	Hs26 (GW18)	Hs26 (GW18)	Hs26 (GW18)	Hs27 (GW18+5d)	Hs27 (GW18+5d)	Hs27 (GW18+5d)	Hs27 (GW18+5d)	Hs27 (GW18+5d)	Hs27 (GW18+5d)	Hs27 (GW18+5d)	Hs27 (GW18+5d)	Hs27 (GW18+5d)	Hs27 (GW18+5d)	Hs27 (GW18+5d)	Hs27 (GW18+5d)	Hs27 (GW18+5d)	Hs27 (GW18+5d)	Hs27 (GW18+5d)	Hs27 (GW18+5d)	Hs27 (GW18+5d)	Hs27 (GW18+5d)	Hs27 (GW18+5d)
MAGEC2+	20.407	5.105	10.38	19.432	7.975	8.098	4.273	5.937	6.936	5.238	6.08	7.722	7.225	5.741	7.722	6.173	5.59	12.488	10.606	11.942	6.306	11.942	11.942	5.661	6.247	8.788	13.877	15.644			6.332	5.12	10.507	11.808	7.353	10.012	7.279	7.439	7.773	6.769	6.001	6.488	5.979	16.894	10.649	7.909	7.111	8.471	5.864
TFAP2C+	15.365	15.835	28.317	18.882	8.773	14.634	8.423	13.044	18.042	17.121	23.879	18.928	12.978	4.977	7.407	23.457	16.361	11.793	25.339	13.643	25.29	13.022	8.078	35.68	15.81	14.228	8.293				10.303	12.779	8.955	9.337	25.875	28.207	12.382	24.698	22.06	31.092	20.362	5.848	25.233	24.574	31.027	18.318	21.045	14.146	24.68
[truncated: 41 more columns]

## Sheet: Figure 3e
d77	1	2	3	Total
AG / TFAP2C	7	28	22	57
POU5F1 / NANOG	6	27	22	55
120 d	1	2	3	Total
VT / DDX4	6	5		11
POU5F1 / NANOG	1	0		1
	Mean	SEM
77 d	94.0476	4.29232
120 d	8.33333	8.33333

## Sheet: Figure 3j
d77	1	2	3	Total
TFAP2C	16	20	49	85
MKI67	9	11	38	58
d120	1	2	3	Total
DDX4	1	10	4	15
MKI67	0	2	0	2
	Mean	SEM
77 d	62.9337	7.31758
120 d	6.66667	6.66667

## Sheet: Figure 3k
germ	soma
9.956	32.962
3.23	34.729
8.477	31.422
16.001	26.297
9.29	22.283
14.242	28.48
	27.93
	34.083
	17.518
	36.353
	25.675
	15.251
	22.146
	45.489
	18.497
	38.44
	27.958
	36.434
	30.553
	15.284
	28.242
	30.942
	22.147
	34.664
	39.4
	26.549
	44.488
	42.779
	43.072
	49.862
	61.629
	44.296
	37.792
	41.057
	32.17
	19.012
	27.867
	35.804
	21.159
	46.89
	27.327
	35.141
	24.718
	52.909
	32.309
	31.268
	20.961
	21.579
	29.885
	26.076
	17.822
	17.287
	19.075
	20.12
	17.905
	31.263
	24.789
	13.46
	16.056
	11.034
	23.356
	20.289
	22.504
	39.162
	28.706
	18.483
	15.065
	52.85
	52.85
	34.706
	42.05
	29.939
	36.09
	25.272
	45.281
	36.528
	27.224
	23.718
	27.133
	29.212
	22.18
	41.535
	19.347
	29.043
	45.012
	21.379
	42.163
	20.035
	22.118
	27.925						ttest
	22.733						1.45198e-05
	31.446
	39.597
	20.115
	31.257
	9.114
	24.45
	7.315
	21.363
	32.313
	15.371
	12.197
	12.899
	5.45
	13.768
	13.036
	15.306

## Sheet: Supp Figure 3c
d77	1	2	3	4	Sum
TFAP2C+ DDX4-	1	10	4	19	34
TFAP2C+ DDX4+	3	10	39	16	68
TFAP2C- DDX4+	5	1	3	0	9
Total germ cells	9	21	46	35	111
d77	Mean	SEM
TFAP2C+ DDX4-	30.4279	11.9379
TFAP2C+ DDX4+	52.8623	11.1013
TFAP2C- DDX4+	16.7098	13.0216

## Sheet: Supp Figure 3d
SOX17+	Area	Mean		SOX17-	Area	Mean			Number of values	Minimum	25% Percentile	Median	75% Percentile	Maximum	Mean	Std. Deviation	Std. Error	Lower 95% CI	Upper 95% CI
1	0.121	1.435		1	0.174	11.998		SOX17+	36	0.005	0.7218	2.178	4.733	8.377	2.78	2.488	0.4147	1.938	3.622
2	0.161	2.322		2	0.145	18.145		SOX17-	207	2.135	7.597	12.06	17.48	31.95	12.91	6.78	0.4712	11.98	13.84
3	0.082	8.377		3	0.191	21.921
4	0.111	6.447		4	0.159	24.523
5	0.173	3.337		5	0.094	15.252
6	0.066	3.532		6	0.083	18.796
7	0.108	5.299		7	0.107	11.354
8	0.263	2.769		8	0.144	7.788
9	0.175	2.809		9	0.117	16.213
10	0.227	4.545		10	0.122	17.082
11	0.116	2.353		11	0.162	16.481
12	0.157	3.472		12	0.147	17.484
13	0.056	5.514		13	0.071	14.044
14	0.133	0.623		14	0.148	11.791
15	0.104	0.168		15	0.078	8.913
16	0.117	0.585		16	0.183	19.367
17	0.139	2.27		17	0.084	20.18
18	0.088	7.998		18	0.103	5.727
19	0.051	1.365		19	0.131	14.502
20	0.191	2.086		20	0.155	26.691
21	0.095	1.118		21	0.122	22.251
22	0.075	0.005		22	0.083	12.986
23	0.096	4.796		23	0.104	18.285
24	0.078	1.517		24	0.063	21.328
25	0.087	1.126		25	0.069	26.008
26	0.102	1.004		26	0.068	9.686
27	0.248	0.892		27	0.101	8.296
28	0.225	4.975		28	0.172	18.066
29	0.138	0.33		29	0.126	15.229
30	0.112	0.18		30	0.109	16.897
31	0.171	6.578		31	0.075	19.589
32	0.207	0.902		32	0.201	17.31
33	0.139	8.019		33	0.08	30.063
34	0.181	0.665		34	0.067	8.478
35	0.106	0.106		35	0.084	22.005
36	0.193	0.557		36	0.049	14.217
				37	0.087	20.673
				38	0.092	11.926
				39	0.083	28.023
				40	0.119	3.937
				41	0.096	17.765
				42	0.132	13.604
				43	0.083	13.203
				44	0.226	11.672
				45	0.139	10.593
				46	0.108	9.007
				47	0.168	11.089
				48	0.15	14.603
				49	0.145	2.135
				50	0.068	7.994
				51	0.187	6.866
				52	0.103	12.733
				53	0.105	6.035
				54	0.177	3.342
				55	0.136	12.614
				56	0.122	19.465
				57	0.06	7.181
				58	0.101	14.239
				59	0.132	4.988
				60	0.176	21.449
				61	0.264	8.32
				62	0.085	17.587
				63	0.102	4.499
				64	0.132	15.292
				65	0.071	16.817
				66	0.176	17.42
				67	0.155	9.668
				68	0.158	9.283
				69	0.1	15.459
				70	0.142	21.761
				71	0.083	15.716
				72	0.132	8.43
				73	0.075	18.384
				74	0.113	31.783
				75	0.057	5.925
				76	0.149	13.217
				77	0.122	31.948
				78	0.047	23.872
				79	0.123	29.003
				80	0.085	12.875
				81	0.072	12.645
				82	0.08	9.47
				83	0.17	4.907
				84	0.118	16.272
				85	0.199	14.059
				86	0.127	19.729
				87	0.069	14.864
				88	0.145	18.649
				89	0.076	11.143
				90	0.238	21.481
				91	0.152	15.714
				92	0.129	18.161
				93	0.094	9.269
				94	0.131	8.501
				95	0.159	13.085
				96	0.136	20.548
				97	0.179	24.288
				98	0.147	14.995
				99	0.049	12.571
				100	0.09	10.683
				101	0.107	3.806
				102	0.092	12.243
				103	0.117	25.949
				104	0.081	8.547
				105	0.089	10.893
				106	0.148	14.759
				107	0.128	8.994
				108	0.074	12.663
				109	0.056	16.49
				110	0.074	7.896
				111	0.068	7.504
				112	0.096	7.976
				113	0.03	3.09
				114	0.084	11.241
				115	0.058	12.546
				116	0.109	6.504
				117	0.096	12.056
				118	0.213	9.602
				119	0.089	15.374
				120	0.088	25.895
				121	0.146	11.724
				122	0.066	29.198
				123	0.096	5.529
				124	0.086	11
				125	0.075	24.026
				126	0.142	8.459
				127	0.121	8.217
				128	0.074	23.579
				129	0.132	26.403
				130	0.088	20.303
				131	0.047	10.905
				132	0.076	19.389
				133	0.164	22.226
				134	0.158	4.562
				135	0.108	7.891
				136	0.099	5.728
				137	0.125	10.374
				138	0.09	13.812
				139	0.073	19.974
				140	0.127	12.233
				141	0.137	15.559
				142	0.096	17.06
				143	0.085	4.673
				144	0.093	26.43
				145	0.092	20.114
				146	0.074	5.589
				147	0.083	3.38
				148	0.109	7.25
				149	0.074	8.118
				150	0.08	6.734
				151	0.106	3.792
				152	0.127	13.495
				153	0.061	9.66
				154	0.024	2.456
				155	0.044	2.639
				156	0.06	4.631
				157	0.052	4.824
				158	0.066	15.717
				159	0.046	5.059
				160	0.069	4.835
				161	0.139	7.138
				162	0.087	8.394
				163	0.068	15.395
				164	0.126	8.554
				165	0.151	9.3
				166	0.102	6.405
				167	0.106	11.94
				168	0.05	7.011
				169	0.046	18.762
				170	0.077	14.674
				171	0.028	11.986
				172	0.081	13.491
				173	0.033	7.789
				174	0.103	16.424
				175	0.129	17.407
				176	0.044	8.509
				177	0.071	6.447
				178	0.114	19.458
				179	0.076	9.621
				180	0.204	6.421
				181	0.138	10.222
				182	0.112	6.926
				183	0.078	5.151
				184	0.258	2.955
				185	0.299	5.146
				186	0.186	4.576
				187	0.099	2.896
				188	0.091	6.257
				189	0.264	7.495
				190	0.16	4.692
				191	0.088	3.345
				192	0.139	5.364
				193	0.204	19.641
				194	0.109	17.489
				195	0.133	26.038
				196	0.123	9.044
				197	0.084	13.183
				198	0.113	13.813
				199	0.04	19.383
				200	0.08	6.858
				201	0.062	7.597
				202	0.184	2.392
				203	0.097	11.193
				204	0.101	5.558
				205	0.167	3.584
				206	0.323	3.268
				207	0.267	8.971
